# Supplementary material for: Protocol for determining gut microbiota metabolites as substrates in mouse metabolism
Source: STAR Protoc. 2026 Jan 7;7(1):104325. doi: 10.1016/j.xpro.2025.104325 (PMC12809133; doi:10.1016/j.xpro.2025.104325)
Supplement: Data S1. Substrate oxidation calculations, related to Step 24 [file mmc1.xlsx]

## Sheet: sample data
		Date_Time	vco2_1	vco2_2	si13c_1	si13c_2
baseline		04/15/2025 08:59:22	1.1302	1.27222	37.1108	34.0731
		04/15/2025 09:00:22	1.24785	1.34632	36.1085	33.4719
		04/15/2025 09:01:22	1.18723	1.19912	31.632	29.9168
		04/15/2025 09:02:22	1.18638	1.06671	33.3038	30.199
		04/15/2025 09:03:22	1.27497	1.1561	32.9473	30.9829
		04/15/2025 09:04:22	1.43148	1.11507	30.093	30.2993
		04/15/2025 09:05:22	1.30176	1.06739	31.3853	31.2866
		04/15/2025 09:06:22	1.36297	1.13613	38.6362	37.2035
		04/15/2025 09:07:22	1.31647	1.1223	35.603	35.5639
		04/15/2025 09:08:22	1.34451	1.1148	35.5165	31.2844
		04/15/2025 09:09:22	1.35746	1.00579	36.7478	33.1083
		04/15/2025 09:10:22	1.46545	1.00394	34.0367	32.3759
		04/15/2025 09:11:22	1.45145	1.08198	34.0257	33.4344
		04/15/2025 09:12:22	1.38179	1.02062	28.5531	30.5338
		04/15/2025 09:13:22	1.51103	1.34699	38.2813	37.21
		04/15/2025 09:14:22	1.34797	1.41742	35.0115	31.5595
		04/15/2025 09:15:22	1.36585	1.27225	38.1541	33.429
		04/15/2025 09:16:22	1.49553	1.25686	38.2459	33.7643
		04/15/2025 09:17:22	1.53601	1.16315	33.2128	31.5037
		04/15/2025 09:18:22	1.49977	1.20402	34.5341	32.659
		04/15/2025 09:19:22	1.4944	1.15883	31.2852	31.3252
		04/15/2025 09:20:22	1.40604	1.12017	34.5286	36.3198
		04/15/2025 09:21:22	1.46887	1.12101	34.1892	30.7226
		04/15/2025 09:22:22	1.60413	1.15982	33.9577	36.1837
		04/15/2025 09:23:22	1.61979	1.10866	32.0362	36.4205
		04/15/2025 09:24:22	1.52044	1.09362	35.034	33.1619
		04/15/2025 09:25:22	1.33457	1.06668	36.1919	34.557
		04/15/2025 09:26:22	1.63299	1.06454	33.1315	32.8175
		04/15/2025 09:27:22	1.49175	1.13733	37.2328	36.0253
		04/15/2025 09:28:22	1.53927	1.08496	35.901	34.0334
		04/15/2025 09:29:22	1.72764	1.15633	35.9308	36.8116
		04/15/2025 09:30:22	1.60741	1.1758	32.7115	34.6058
		04/15/2025 09:31:22	1.56185	1.10888	36.5713	36.7267
		04/15/2025 09:32:22	1.49512	0.991744	36.6568	34.9689
		04/15/2025 09:33:22	1.40453	0.993617	35.3801	33.6579
		04/15/2025 09:34:22	1.46995	0.984157	34.1708	34.4351
		04/15/2025 09:35:22	1.63753	0.992963	34.5777	35.1673
		04/15/2025 09:36:22	1.50969	0.963859	31.0201	32.0104
		04/15/2025 09:37:22	1.20701	0.986664	36.1218	31.0729
		04/15/2025 09:38:22	1.53916	1.06496	38.4376	35.2829
		04/15/2025 09:39:22	1.58723	1.0828	39.5101	36.9106
		04/15/2025 09:40:22	1.54442	1.01963	38.9412	34.2333
		04/15/2025 09:41:22	1.34876	0.968481	34.0572	33.9692
		04/15/2025 09:42:22	1.26534	1.07013	30.6842	30.665
		04/15/2025 09:43:22	1.19523	0.990378	33.88	33.9323
		04/15/2025 09:44:22	1.34211	0.998633	35.8257	36.4815
		04/15/2025 09:45:22	1.58293	1.06745	35.2029	32.2925
		04/15/2025 09:46:22	1.75429	1.0663	36.5982	32.9314
		04/15/2025 09:47:22	1.65903	1.01653	37.6165	33.568
		04/15/2025 09:48:22	1.61329	1.00119	35.9484	33.3331
		04/15/2025 09:49:22	1.53532	1.20131	38.303	36.5579
		04/15/2025 09:50:22	1.4431	1.18894	36.2294	34.6257
		04/15/2025 09:51:22	1.38017	1.16314	35.9453	34.097
		04/15/2025 09:52:22	1.34907	1.10968	34.9739	30.7944
		04/15/2025 09:53:22	1.39923	0.92897	35.5359	31.3422
		04/15/2025 09:54:22	1.45056	1.00968	36.9272	31.7357
		04/15/2025 09:55:22	1.49311	1.03939	38.1874	37.2811
		04/15/2025 09:56:22	1.32403	0.979301	34.8542	35.1226
		04/15/2025 09:57:22	1.29649	0.993718	39.0367	35.2862		Calculate baseline (0 min) VCO2 and Si13C by average the value collected 1 hour before glucose adminstration
		04/15/2025 09:58:22	1.34595	1.0683	35.8511	35.9179	min	vco2_1	vco2_2	si13c_1	si13c_2
		04/15/2025 09:59:22	1.31644	1.03081	32.258	34.3007	0	1.43761	1.0967	35.1569	33.6974
Glucose gavage to mouse 1		04/15/2025 10:00:22	1.4901	0.971758	50.3721	36.5858	1	1.4901	1.02008	50.3721	43.0706
		04/15/2025 10:01:22	1.68712	1.03671	90.5165	31.9617	2	1.68712	0.966478	90.5165	80.1589
Glucose gavage to mouse 2		04/15/2025 10:02:22	1.65542	1.02008	108.382	43.0706	3	1.65542	1.18881	108.382	98.3659
		04/15/2025 10:03:22	1.57028	0.966478	116.985	80.1589	4	1.57028	1.3403	116.985	106.255
		04/15/2025 10:04:22	1.48721	1.18881	129.325	98.3659	5	1.48721	1.15049	129.325	119.365
		04/15/2025 10:05:22	1.29698	1.3403	132.264	106.255	6	1.29698	1.09921	132.264	125.318
		04/15/2025 10:06:22	1.36696	1.15049	145.259	119.365	7	1.36696	1.18859	145.259	136.695
		04/15/2025 10:07:22	1.52495	1.09921	156.37	125.318	8	1.52495	1.31812	156.37	148.255
		04/15/2025 10:08:22	1.49363	1.18859	178.215	136.695	9	1.49363	1.23876	178.215	169.215
		04/15/2025 10:09:22	1.28363	1.31812	183.257	148.255	10	1.28363	1.19444	183.257	174.369
		04/15/2025 10:10:22	1.26813	1.23876	195.548	169.215	11	1.26813	1.24998	195.548	186.365
		04/15/2025 10:11:22	1.30447	1.19444	211.025	174.369	12	1.30447	1.16517	211.025	190.602
		04/15/2025 10:12:22	1.2821	1.24998	231.248	186.365	13	1.2821	1.06065	231.248	196.214
		04/15/2025 10:13:22	1.2437	1.16517	248.21	190.602	14	1.2437	1.05606	248.21	199.082
		04/15/2025 10:14:22	1.284	1.06065	256.654	196.214	15	1.284	1.19177	256.654	211.32
		04/15/2025 10:15:22	1.32542	1.05606	262.531	199.082	16	1.32542	1.27916	262.531	221.139
		04/15/2025 10:16:22	1.47929	1.19177	274.588	211.32	17	1.47929	1.16388	274.588	236.259
		04/15/2025 10:17:22	1.37565	1.27916	286.302	221.139	18	1.37565	1.20791	286.302	247.102
		04/15/2025 10:18:22	1.32946	1.16388	294.682	236.259	19	1.32946	1.22627	294.682	256.683
		04/15/2025 10:19:22	1.46808	1.20791	316.556	247.102	20	1.46808	1.15225	316.556	263.256
		04/15/2025 10:20:22	1.65029	1.22627	322.94	256.683	21	1.65029	1.1905	322.94	272.137
		04/15/2025 10:21:22	1.57646	1.15225	323.547	263.256	22	1.57646	1.07979	323.547	273.022
		04/15/2025 10:22:22	1.53761	1.1905	325.242	272.137	23	1.53761	1.11671	325.242	276.178
		04/15/2025 10:23:22	1.41234	1.07979	326.222	273.022	24	1.41234	1.18377	326.222	277.06
		04/15/2025 10:24:22	1.36552	1.11671	327.107	276.178	25	1.36552	1.11527	327.107	278.014
		04/15/2025 10:25:22	1.34681	1.18377	328.339	277.06	26	1.34681	1.30726	328.339	278.651
		04/15/2025 10:26:22	1.52154	1.11527	321.541	278.014	27	1.52154	1.331	321.541	269.211
		04/15/2025 10:27:22	1.85537	1.30726	317.186	278.651	28	1.45537	1.13604	317.186	262.014
		04/15/2025 10:28:22	1.42904	1.331	309.51	269.211	29	1.42904	1.15964	309.51	258.254
		04/15/2025 10:29:22	1.29981	1.13604	299.25	262.014	30	1.29981	1.35974	299.25	257.012
		04/15/2025 10:30:22	1.47086	1.15964	284.017	258.254	31	1.47086	1.27376	284.017	256.683
		04/15/2025 10:31:22	1.81944	1.35974	272.151	257.012	32	1.41944	1.25324	272.151	248.36
		04/15/2025 10:32:22	1.77575	1.87376	264.166	256.683	33	1.47575	1.27991	264.166	241.102
		04/15/2025 10:33:22	1.51832	1.65324	256.36	248.36	34	1.51832	1.29257	256.36	236.982
		04/15/2025 10:34:22	1.5571	1.27991	248.399	241.102	35	1.5571	1.36965	248.399	233.251
		04/15/2025 10:35:22	1.59727	1.69257	237.913	236.982	36	1.59727	1.38728	237.913	229.374
		04/15/2025 10:36:22	1.59856	1.76965	229.102	233.251	37	1.59856	1.16633	229.102	220.106
		04/15/2025 10:37:22	1.82938	1.38728	221.06	229.374	38	1.62938	1.24743	221.06	211.651
		04/15/2025 10:38:22	2.00551	1.16633	210.365	220.106	39	1.50551	1.25651	210.365	198.014
		04/15/2025 10:39:22	1.49171	1.24743	203.554	211.651	40	1.49171	1.45475	203.554	184.36
		04/15/2025 10:40:22	1.63246	1.25651	196.328	198.014	41	1.63246	1.82018	196.328	175.754
		04/15/2025 10:41:22	1.66066	1.45475	187.69	184.36	42	1.66066	1.85035	187.69	167.25
		04/15/2025 10:42:22	1.58898	1.82018	181.65	175.754	43	1.58898	1.83068	181.65	158.266
		04/15/2025 10:43:22	1.61164	1.85035	176.651	167.25	44	1.61164	1.66378	176.651	156.202
		04/15/2025 10:44:22	1.57299	1.83068	172.303	158.266	45	1.57299	1.42373	172.303	149.365
		04/15/2025 10:45:22	1.39137	1.66378	169.834	156.202	46	1.39137	1.32135	169.834	146.608
		04/15/2025 10:46:22	1.35197	1.42373	165.321	149.365	47	1.35197	1.27385	165.321	141.025
		04/15/2025 10:47:22	1.46809	1.32135	159.368	146.608	48	1.46809	1.3558	159.368	138.369
		04/15/2025 10:48:22	1.70691	1.27385	156.358	141.025	49	1.70691	1.48654	156.358	133.52
		04/15/2025 10:49:22	1.88067	1.3558	152.41	138.369	50	1.88067	1.57726	152.41	127.364
		04/15/2025 10:50:22	1.76264	1.48654	150.988	133.52	51	1.76264	1.78668	150.988	123.923
		04/15/2025 10:51:22	1.94717	1.57726	147.32	127.364	52	1.94717	1.69164	147.32	120.302
		04/15/2025 10:52:22	1.63532	1.78668	142.369	123.923	53	1.63532	1.53559	142.369	117.141
		04/15/2025 10:53:22	1.56978	1.69164	138.541	120.302	54	1.56978	1.44263	138.541	114.362
		04/15/2025 10:54:22	1.70298	1.53559	136.206	117.141	55	1.70298	1.38408	136.206	112.507
		04/15/2025 10:55:22	1.6318	1.44263	134.215	114.362	56	1.6318	1.39982	134.215	111.963
		04/15/2025 10:56:22	1.57038	1.38408	132.365	112.507	57	1.57038	1.44058	132.365	110.336
		04/15/2025 10:57:22	1.64672	1.39982	130.026	111.963	58	1.64672	1.36664	130.026	109.201
		04/15/2025 10:58:22	1.46842	1.44058	128.347	110.336	59	1.46842	1.39291	128.347	108.366
		04/15/2025 10:59:22	1.48336	1.36664	126.98	109.201	60	1.48336	1.37527	126.98	106.984
		04/15/2025 11:00:22	1.38213	1.39291	124.097	108.366	61	1.38213	1.60772	124.097	105.862
		04/15/2025 11:01:22	1.45796	1.37527	124.37	106.984	62	1.45796	2.01102	124.37	103.216
		04/15/2025 11:02:22	1.42321	1.60772	124.142	105.862	63	1.42321	2.29344	124.142	101.54
		04/15/2025 11:03:22	1.32982	2.01102	125.684	103.216	64	1.32982	1.86535	125.684	99.3651
		04/15/2025 11:04:22	1.29277	2.29344	124.48	101.54	65	1.29277	2.0763	124.48	97.1206
		04/15/2025 11:05:22	1.33818	1.86535	123.378	99.3651	66	1.33818	1.91972	123.378	94.9839
		04/15/2025 11:06:22	1.31914	2.0763	121.026	97.1206	67	1.31914	1.62606	121.026	92.1523
		04/15/2025 11:07:22	1.46833	1.91972	119.365	94.9839	68	1.46833	1.5745	119.365	91.2066
		04/15/2025 11:08:22	1.62004	1.62606	117.215	92.1523	69	1.62004	1.42297	117.215	90.2147
		04/15/2025 11:09:22	2.04156	1.5745	115.98	91.2066	70	2.04156	1.33538	115.98	99.1025
		04/15/2025 11:10:22	1.76039	1.42297	113.914	90.2147	71	1.76039	1.43421	113.914	88.8468
		04/15/2025 11:11:22	1.90324	1.33538	112.026	99.1025	72	1.90324	1.4745	112.026	88.6521
		04/15/2025 11:12:22	1.6577	1.43421	110.298	88.8468	73	1.6577	1.40196	110.298	88.0254
		04/15/2025 11:13:22	1.62925	1.4745	109.632	88.6521	74	1.62925	1.43491	109.632	87.6548
		04/15/2025 11:14:22	1.62055	1.40196	108.322	88.0254	75	1.62055	1.61251	108.322	88.098
		04/15/2025 11:15:22	1.55438	1.43491	107.738	87.6548	76	1.55438	1.68112	107.738	87.9715
		04/15/2025 11:16:22	1.5179	1.61251	107.698	88.098	77	1.5179	1.87586	107.698	86.324
		04/15/2025 11:17:22	1.87151	1.68112	106.985	87.9715	78	1.87151	1.87812	106.985	82.0254
		04/15/2025 11:18:22	1.64501	1.87586	107.106	86.324	79	1.64501	1.74162	107.106	79.3602
		04/15/2025 11:19:22	1.41804	1.87812	106.321	82.0254	80	1.41804	1.80412	106.321	77.3027
		04/15/2025 11:20:22	1.33978	1.74162	106.071	79.3602	81	1.33978	1.74597	106.071	76.6078
		04/15/2025 11:21:22	1.37155	1.80412	103.659	77.3027	82	1.37155	1.8347	103.659	75.1599
		04/15/2025 11:22:22	1.27323	1.74597	100.026	76.6078	83	1.27323	1.79038	100.026	75.232
		04/15/2025 11:23:22	1.23908	1.8347	96.0146	75.1599	84	1.23908	1.66109	96.0146	73.4504
		04/15/2025 11:24:22	1.24346	1.79038	93.205	75.232	85	1.24346	1.60478	93.205	73.0236
		04/15/2025 11:25:22	1.28258	1.66109	90.6472	73.4504	86	1.28258	1.73741	90.6472	72.3441
		04/15/2025 11:26:22	1.37458	1.60478	90.3658	73.0236	87	1.37458	1.7967	90.3658	71.0217
		04/15/2025 11:27:22	1.28365	1.73741	88.362	72.3441	88	1.28365	1.72289	88.362	70.3026
		04/15/2025 11:28:22	1.49224	1.7967	87.983	71.0217	89	1.49224	1.52937	87.983	68.3201
		04/15/2025 11:29:22	1.24991	1.72289	87.569	70.3026	90	1.24991	1.35847	87.569	68.9873
		04/15/2025 11:30:22	1.29659	1.52937	87.473	68.3201	91	1.29659	1.43694	87.473	67.9767
		04/15/2025 11:31:22	1.6526	1.35847	86.302	68.9873	92	1.6526	1.38701	86.302	66.3261
		04/15/2025 11:32:22	1.74988	1.43694	85.0026	67.9767	93	1.74988	1.29947	85.0026	65.0239
		04/15/2025 11:33:22	1.82923	1.38701	84.1026	66.3261	94	1.82923	1.74729	84.1026	66.3023
		04/15/2025 11:34:22	1.58217	1.29947	83.9814	65.0239	95	1.58217	1.99363	83.9814	67.0169
		04/15/2025 11:35:22	1.52635	1.74729	83.5446	66.3023	96	1.52635	2.09811	83.5446	67.4409
		04/15/2025 11:36:22	1.35532	1.99363	84.0257	67.0169	97	1.35532	1.99272	84.0257	68.9852
		04/15/2025 11:37:22	1.31178	2.09811	86.3221	67.4409	98	1.31178	1.85557	86.3221	67.8012
		04/15/2025 11:38:22	1.32725	1.99272	87.1493	68.9852	99	1.32725	1.78541	87.1493	69.5693
		04/15/2025 11:39:22	1.45262	1.85557	88.0986	67.8012	100	1.45262	2.02119	88.0986	70.2351
		04/15/2025 11:40:22	1.68833	1.78541	88.3658	69.5693	101	1.68833	1.84117	88.3658	70.2911
		04/15/2025 11:41:22	1.69581	2.02119	86.3206	70.2351	102	1.69581	1.86475	86.3206	70.2691
		04/15/2025 11:42:22	1.57267	1.84117	85.2016	70.2911	103	1.57267	1.68824	85.2016	69.5801
		04/15/2025 11:43:22	1.42581	1.86475	85.261	70.2691	104	1.42581	1.65099	85.261	69.6503
		04/15/2025 11:44:22	1.48191	1.68824	83.1693	69.5801	105	1.48191	1.64328	83.1693	69.6854
		04/15/2025 11:45:22	1.45778	1.65099	84.6902	69.6503	106	1.45778	1.58509	84.6902	66.3369
		04/15/2025 11:46:22	1.32564	1.64328	84.0126	69.6854	107	1.32564	1.52416	84.0126	65.1206
		04/15/2025 11:47:22	1.29699	1.58509	85.1353	66.3369	108	1.29699	1.54954	85.1353	64.9258
		04/15/2025 11:48:22	1.27983	1.52416	86.0126	65.1206	109	1.27983	1.56533	86.0126	60.4668
		04/15/2025 11:49:22	1.31138	1.54954	86.8201	64.9258	110	1.31138	1.48298	86.8201	58.2654
		04/15/2025 11:50:22	1.27633	1.56533	87.1595	60.4668	111	1.27633	1.45709	87.1595	55.4318
		04/15/2025 11:51:22	1.25854	1.48298	76.5718	58.2654	112	1.25854	1.64562	76.5718	53.274
		04/15/2025 11:52:22	1.3019	1.45709	76.0514	55.4318	113	1.3019	1.81334	76.0514	51.4197
		04/15/2025 11:53:22	1.3259	1.64562	67.3748	53.274	114	1.3259	2.03525	67.3748	50.6241
		04/15/2025 11:54:22	1.38964	1.81334	65.64	51.4197	115	1.38964	1.84658	65.64	47.5796
		04/15/2025 11:55:22	1.64762	2.03525	58.4112	50.6241	116	1.64762	1.4649	58.4112	47.5399
		04/15/2025 11:56:22	1.81754	1.84658	57.3939	47.5796	117	1.81754	1.403	57.3939	45.491
		04/15/2025 11:57:22	1.81587	1.4649	55.5726	47.5399	118	1.81587	1.46586	55.5726	45.5674
		04/15/2025 11:58:22	2.05325	1.403	48.2005	45.491	119	2.05325	1.34704	48.2005	42.3377
		04/15/2025 11:59:22	1.73372	1.46586	45.4542	45.5674	120	1.73372	1.39154	45.4542	43.6585
		04/15/2025 12:00:22	1.41554	1.34704	44.8415	42.3377	121	1.41554	1.38473	44.8415	40.2177
		04/15/2025 12:01:22	1.32194	1.39154	39.6468	43.6585	122	1.32194	1.43524	39.6468	39.3182
		04/15/2025 12:02:22	1.30572	1.38473	41.785	40.2177	123	1.30572	1.49202	41.785	37.3647
		04/15/2025 12:03:22	1.29865	1.43524	39.1113	39.3182	124	1.29865	1.48981	39.1113	35.7386
		04/15/2025 12:04:22	1.35139	1.49202	35.5727	37.3647	125	1.35139	1.44552	35.5727	35.5001
		04/15/2025 12:05:22	1.45309	1.48981	34.0557	35.7386	126	1.45309	1.56805	34.0557	37.2636
		04/15/2025 12:06:22	1.75705	1.44552	37.3648	35.5001	127	1.75705	1.91545	37.3648	37.6516
		04/15/2025 12:07:22	1.69297	1.56805	38.1362	37.2636	128	1.69297	2.20514	38.1362	35.8117
		04/15/2025 12:08:22	1.74488	1.91545	36.7973	37.6516	129	1.74488	1.82338	36.7973	34.6136
		04/15/2025 12:09:22	1.88586	2.20514	37.0512	35.8117	130	1.88586	1.42097	37.0512	33.351
		04/15/2025 12:10:22	1.70867	1.82338	37.5433	34.6136	131	1.70867	1.39624	37.5433	36.5006
		04/15/2025 12:11:22	1.79362	1.42097	35.9041	33.351	132	1.79362	1.40778	35.9041	37.2212
		04/15/2025 12:12:22	1.57068	1.39624	36.5693	36.5006	133	1.57068	1.30231	36.5693	36.4313
		04/15/2025 12:13:22	1.78377	1.40778	37.4379	37.2212	134	1.78377	1.33128	37.4379	37.5141
		04/15/2025 12:14:22	1.81143	1.30231	33.6228	36.4313	135	1.81143	1.54316	33.6228	37.0077
		04/15/2025 12:15:22	1.63029	1.33128	33.9621	37.5141	136	1.63029	1.42152	33.9621	33.6796
		04/15/2025 12:16:22	1.56281	1.54316	34.8242	37.0077	137	1.56281	1.38878	34.8242	32.8053
		04/15/2025 12:17:22	1.46123	1.42152	35.4473	33.6796	138	1.46123	1.4753	35.4473	38.0003
		04/15/2025 12:18:22	1.49968	1.38878	34.0956	32.8053	139	1.49968	1.40597	34.0956	36.9327
		04/15/2025 12:19:22	1.54426	1.4753	35.0906	38.0003	140	1.54426		35.0906
		04/15/2025 12:20:22	1.49558	1.40597	36.0102	36.9327	141	1.49558		36.0102

## Sheet: tracer oxidation calculation
Enter time in minute	Dose	Enter molar mass of the tracer	Enter vco2		Enter si13c		Calculation: atom percent		Calculation: atome fraction excess		Enter # of labeled 13C in the tracer	Calculation: tracer oxidation rate using vco2 and AFE and # of 13C		Unit change: mg*1000		Calculation: sums up ug		Calculation: convert ug to umol using molar mass		Unit change: umol*1000		Calculation: sums up nmol
min.	Tracer (mg)	g/mol	VCO2 (ml/min)		13CO2		AP		AFE		n=13C	mg/min		ug/min		Cumul. ug		umol/min		nmol/min		Cumul. nmol
			mouse_1	mouse_2	mouse_1	mouse_2	mouse_1	mouse_2	mouse_1	mouse_2		mouse_1	mouse_2	mouse_1	mouse_2	mouse_1	mouse_2	mouse_1	mouse_2	mouse_1	mouse_2	mouse_1	mouse_2
0	2.5	181	1.43761	1.0967	35.1569	33.6974	1.14985	1.14825	0	0	1	0	0	0	0	0	0	0	0	0	0	0	0
1	2.5	181	1.4901	1.02008	50.3721	43.0706	1.16656	1.15854	0.000167039	0.000102912	1	0.000248904	0.000104978	0.248904	0.104978	0.248904	0.104978	0.00137516	0.000579989	1.37516	0.579989	1.37516	0.579989
2	2.5	181	1.68712	0.966478	90.5165	80.1589	1.2106	1.19924	0.000607489	0.000509912	1	0.0010249	0.000492819	1.0249	0.492819	1.27381	0.597797	0.00566246	0.00272276	5.66246	2.72276	7.03762	3.30275
3	2.5	181	1.65542	1.18881	108.382	98.3659	1.23019	1.21921	0.000803382	0.00070959	1	0.00132993	0.00084357	1.32993	0.84357	2.60374	1.44137	0.0073477	0.00466061	7.3477	4.66061	14.3853	7.96335
4	2.5	181	1.57028	1.3403	116.985	106.255	1.23962	1.22786	0.000897681	0.000796081	1	0.00140961	0.00106699	1.40961	1.06699	4.01336	2.50835	0.00778792	0.00589495	7.78792	5.89495	22.1732	13.8583
5	2.5	181	1.48721	1.15049	129.325	119.365	1.25314	1.24223	0.0010329	0.000939793	1	0.00153615	0.00108122	1.53615	1.08122	5.5495	3.58957	0.00848699	0.00597359	8.48699	5.97359	30.6602	19.8319
6	2.5	181	1.29698	1.09921	132.264	125.318	1.25636	1.24875	0.00106512	0.00100503	1	0.00138143	0.00110474	1.38143	1.10474	6.93094	4.69431	0.00763223	0.00610353	7.63223	6.10353	38.2925	25.9354
7	2.5	181	1.36696	1.18859	145.259	136.695	1.2706	1.26122	0.00120747	0.00112969	1	0.00165057	0.00134274	1.65057	1.34274	8.5815	6.03705	0.00911915	0.00741845	9.11915	7.41845	47.4116	33.3539
8	2.5	181	1.52495	1.31812	156.37	148.255	1.28277	1.27388	0.00132916	0.00125631	1	0.0020269	0.00165596	2.0269	1.65596	10.6084	7.69301	0.0111984	0.00914897	11.1984	9.14897	58.61	42.5028
9	2.5	181	1.49363	1.23876	178.215	169.215	1.30668	1.29683	0.00156832	0.00148583	1	0.00234249	0.00184058	2.34249	1.84058	12.9509	9.5336	0.0129419	0.010169	12.9419	10.169	71.5519	52.6718
10	2.5	181	1.28363	1.19444	183.257	174.369	1.3122	1.30247	0.0016235	0.00154226	1	0.00208397	0.00184213	2.08397	1.84213	15.0349	11.3757	0.0115137	0.0101775	11.5137	10.1775	83.0656	62.8493
11	2.5	181	1.26813	1.24998	195.548	186.365	1.32565	1.3156	0.00175801	0.00167355	1	0.00222938	0.00209191	2.22938	2.09191	17.2642	13.4676	0.012317	0.0115575	12.317	11.5575	95.3826	74.4068
12	2.5	181	1.30447	1.16517	211.025	190.602	1.34258	1.32024	0.00192732	0.00171992	1	0.00251412	0.002004	2.51412	2.004	19.7784	15.4716	0.0138902	0.0110718	13.8902	11.0718	109.273	85.4786
13	2.5	181	1.2821	1.06065	231.248	196.214	1.3647	1.32638	0.00214845	0.00178132	1	0.00275454	0.00188935	2.75454	1.88935	22.5329	17.361	0.0152184	0.0104384	15.2184	10.4384	124.491	95.917
14	2.5	181	1.2437	1.05606	248.21	199.082	1.38324	1.32952	0.00233386	0.00181269	1	0.00290262	0.00191431	2.90262	1.91431	25.4355	19.2753	0.0160366	0.0105763	16.0366	10.5763	140.528	106.493
15	2.5	181	1.284	1.19177	256.654	211.32	1.39246	1.34291	0.00242613	0.00194657	1	0.00311514	0.00231986	3.11514	2.31986	28.5507	21.5951	0.0172107	0.0128169	17.2107	12.8169	157.739	119.31
16	2.5	181	1.32542	1.27916	262.531	221.139	1.39888	1.35364	0.00249033	0.00205395	1	0.00330072	0.00262733	3.30072	2.62733	31.8514	24.2225	0.018236	0.0145156	18.236	14.5156	175.975	133.826
17	2.5	181	1.47929	1.16388	274.588	236.259	1.41206	1.37017	0.00262204	0.00221925	1	0.00387877	0.00258294	3.87877	2.58294	35.7302	26.8054	0.0214297	0.0142704	21.4297	14.2704	197.404	148.096
18	2.5	181	1.37565	1.20791	286.302	247.102	1.42485	1.38203	0.00274996	0.00233778	1	0.00378299	0.00282383	3.78299	2.82383	39.5132	29.6293	0.0209005	0.0156013	20.9005	15.6013	218.305	163.698
19	2.5	181	1.32946	1.22627	294.682	256.683	1.434	1.3925	0.00284146	0.00244247	1	0.00377759	0.00299513	3.77759	2.99513	43.2907	32.6244	0.0208707	0.0165477	20.8707	16.5477	239.175	180.245
20	2.5	181	1.46808	1.15225	316.556	263.256	1.45787	1.39968	0.00308021	0.00251429	1	0.00452201	0.00289708	4.52201	2.89708	47.8127	35.5215	0.0249835	0.016006	24.9835	16.006	264.159	196.251
21	2.5	181	1.65029	1.1905	322.94	272.137	1.46484	1.40938	0.00314986	0.00261129	1	0.0051982	0.00310876	5.1982	3.10876	53.011	38.6302	0.0287194	0.0171755	28.7194	17.1755	292.878	213.427
22	2.5	181	1.57646	1.07979	323.547	273.022	1.4655	1.41034	0.00315648	0.00262096	1	0.00497607	0.00283009	4.97607	2.83009	57.987	41.4603	0.0274921	0.0156359	27.4921	15.6359	320.37	229.063
23	2.5	181	1.53761	1.11671	325.242	276.178	1.46735	1.41379	0.00317498	0.00265543	1	0.00488189	0.00296536	4.88189	2.96536	62.8689	44.4257	0.0269718	0.0163832	26.9718	16.3832	347.342	245.446
24	2.5	181	1.41234	1.18377	326.222	277.06	1.46842	1.41475	0.00318567	0.00266506	1	0.00449927	0.00315482	4.49927	3.15482	67.3682	47.5805	0.0248579	0.01743	24.8579	17.43	372.2	262.876
25	2.5	181	1.36552	1.11527	327.107	278.014	1.46938	1.4158	0.00319532	0.00267549	1	0.00436328	0.00298391	4.36328	2.98391	71.7315	50.5644	0.0241065	0.0164857	24.1065	16.4857	396.306	279.361
26	2.5	181	1.34681	1.30726	328.339	278.651	1.47073	1.41649	0.00320877	0.00268245	1	0.00432161	0.00350666	4.32161	3.50666	76.0531	54.0711	0.0238763	0.0193738	23.8763	19.3738	420.183	298.735
27	2.5	181	1.52154	1.331	321.541	269.211	1.46331	1.40618	0.0031346	0.00257933	1	0.00476942	0.00343308	4.76942	3.43308	80.8225	57.5041	0.0263504	0.0189673	26.3504	18.9673	446.533	317.702
28	2.5	181	1.45537	1.13604	317.186	262.014	1.45856	1.39832	0.00308709	0.00250072	1	0.00449286	0.00284093	4.49286	2.84093	85.3153	60.3451	0.0248224	0.0156957	24.8224	15.6957	471.355	333.398
29	2.5	181	1.42904	1.15964	309.51	258.254	1.45018	1.39421	0.00300332	0.00245964	1	0.00429185	0.00285229	4.29185	2.85229	89.6072	63.1974	0.0237119	0.0157585	23.7119	15.7585	495.067	349.157
30	2.5	181	1.29981	1.35974	299.25	257.012	1.43898	1.39286	0.00289133	0.00244607	1	0.00375817	0.00332603	3.75817	3.32603	93.3654	66.5234	0.0207634	0.0183758	20.7634	18.3758	515.831	367.533
31	2.5	181	1.47086	1.27376	284.017	256.683	1.42235	1.3925	0.00272502	0.00244247	1	0.00400812	0.00311112	4.00812	3.11112	97.3735	69.6345	0.0221443	0.0171885	22.1443	17.1885	537.975	384.721
32	2.5	181	1.41944	1.25324	272.151	248.36	1.40939	1.3834	0.00259542	0.00235152	1	0.00368404	0.00294703	3.68404	2.94703	101.058	72.5815	0.0203538	0.0162819	20.3538	16.2819	558.329	401.003
33	2.5	181	1.47575	1.27991	264.166	241.102	1.40067	1.37547	0.0025082	0.0022722	1	0.00370148	0.0029082	3.70148	2.9082	104.759	75.4897	0.0204501	0.0160674	20.4501	16.0674	578.779	417.07
34	2.5	181	1.51832	1.29257	256.36	236.982	1.39214	1.37096	0.00242292	0.00222716	1	0.00367877	0.00287876	3.67877	2.87876	108.438	78.3685	0.0203247	0.0159048	20.3247	15.9048	599.104	432.975
35	2.5	181	1.5571	1.36965	248.399	233.251	1.38344	1.36689	0.00233592	0.00218637	1	0.00363725	0.00299456	3.63725	2.99456	112.075	81.3631	0.0200953	0.0165445	20.0953	16.5445	619.199	449.52
36	2.5	181	1.59727	1.38728	237.913	229.374	1.37198	1.36265	0.00222131	0.00214399	1	0.00354803	0.0029743	3.54803	2.9743	115.623	84.3374	0.0196023	0.0164326	19.6023	16.4326	638.801	465.952
37	2.5	181	1.59856	1.16633	229.102	220.106	1.36235	1.35251	0.00212499	0.00204265	1	0.00339693	0.0023824	3.39693	2.3824	119.02	86.7198	0.0187676	0.0131624	18.7676	13.1624	657.569	479.115
38	2.5	181	1.62938	1.24743	221.06	211.651	1.35356	1.34327	0.00203705	0.00195019	1	0.00331913	0.00243272	3.31913	2.43272	122.339	89.1525	0.0183378	0.0134404	18.3378	13.4404	675.907	492.555
39	2.5	181	1.50551	1.25651	210.365	198.014	1.34186	1.32835	0.0019201	0.00180102	1	0.00289072	0.00226299	2.89072	2.26299	125.23	91.4155	0.0159708	0.0125027	15.9708	12.5027	691.878	505.058
40	2.5	181	1.49171	1.45475	203.554	184.36	1.33441	1.31341	0.00184559	0.00165161	1	0.00275309	0.00240267	2.75309	2.40267	127.983	93.8182	0.0152104	0.0132744	15.2104	13.2744	707.088	518.332
41	2.5	181	1.63246	1.82018	196.328	175.754	1.3265	1.30399	0.00176654	0.00155741	1	0.00288381	0.00283477	2.88381	2.83477	130.867	96.6529	0.0159326	0.0156617	15.9326	15.6617	723.021	533.994
42	2.5	181	1.66066	1.85035	187.69	167.25	1.31705	1.29468	0.00167202	0.00146432	1	0.00277667	0.00270951	2.77667	2.70951	133.643	99.3624	0.0153407	0.0149697	15.3407	14.9697	738.361	548.964
43	2.5	181	1.58898	1.83068	181.65	158.266	1.31044	1.28484	0.00160592	0.00136595	1	0.00255177	0.00250061	2.55177	2.50061	136.195	101.863	0.0140982	0.0138155	14.0982	13.8155	752.46	562.779
44	2.5	181	1.61164	1.66378	176.651	156.202	1.30497	1.28258	0.0015512	0.00134335	1	0.00249999	0.00223503	2.49999	2.23503	138.695	104.098	0.0138121	0.0123482	13.8121	12.3482	766.272	575.128
45	2.5	181	1.57299	1.42373	172.303	149.365	1.30021	1.2751	0.0015036	0.00126847	1	0.00236516	0.00180596	2.36516	1.80596	141.06	105.904	0.0130672	0.00997766	13.0672	9.97766	779.339	585.105
46	2.5	181	1.39137	1.32135	169.834	146.608	1.29751	1.27208	0.00147658	0.00123827	1	0.00205446	0.00163619	2.05446	1.63619	143.115	107.54	0.0113506	0.00903973	11.3506	9.03973	790.689	594.145
47	2.5	181	1.35197	1.27385	165.321	141.025	1.29257	1.26596	0.00142717	0.00117712	1	0.0019295	0.00149947	1.9295	1.49947	145.044	109.04	0.0106602	0.00828438	10.6602	8.28438	801.35	602.429
48	2.5	181	1.46809	1.3558	159.368	138.369	1.28605	1.26305	0.00136199	0.00114802	1	0.00199953	0.00155648	1.99953	1.55648	147.044	110.596	0.0110471	0.00859936	11.0471	8.59936	812.397	611.029
49	2.5	181	1.70691	1.48654	156.358	133.52	1.28275	1.25774	0.00132903	0.0010949	1	0.00226854	0.00162761	2.26854	1.62761	149.312	112.224	0.0125334	0.00899232	12.5334	8.99232	824.93	620.021
50	2.5	181	1.88067	1.57726	152.41	127.364	1.27843	1.25099	0.00128579	0.00102745	1	0.00241815	0.00162055	2.41815	1.62055	151.73	113.844	0.0133599	0.00895334	13.3599	8.95334	838.29	628.974
51	2.5	181	1.76264	1.78668	150.988	123.923	1.27687	1.24722	0.00127022	0.000989738	1	0.00223895	0.00176835	2.23895	1.76835	153.969	115.613	0.0123699	0.00976988	12.3699	9.76988	850.66	638.744
52	2.5	181	1.94717	1.69164	147.32	120.302	1.27286	1.24325	0.00123005	0.000950063	1	0.00239511	0.00160716	2.39511	1.60716	156.365	117.22	0.0132326	0.00887936	13.2326	8.87936	863.892	647.624
53	2.5	181	1.63532	1.53559	142.369	117.141	1.26743	1.23979	0.00117582	0.000915409	1	0.00192283	0.0014057	1.92283	1.4057	158.287	118.626	0.0106234	0.00776628	10.6234	7.76628	874.516	655.39
54	2.5	181	1.56978	1.44263	138.541	114.362	1.26324	1.23674	0.00113388	0.000884949	1	0.00177994	0.00127666	1.77994	1.27666	160.067	119.902	0.00983391	0.00705335	9.83391	7.05335	884.35	662.443
55	2.5	181	1.70298	1.38408	136.206	112.507	1.26068	1.23471	0.0011083	0.00086462	1	0.00188741	0.0011967	1.88741	1.1967	161.955	121.099	0.0104277	0.00661162	10.4277	6.61162	894.777	669.055
56	2.5	181	1.6318	1.39982	134.215	111.963	1.2585	1.23411	0.00108649	0.000858661	1	0.00177293	0.00120197	1.77293	1.20197	163.728	122.301	0.00979518	0.00664072	9.79518	6.64072	904.573	675.696
57	2.5	181	1.57038	1.44058	132.365	110.336	1.25647	1.23233	0.00106622	0.000840819	1	0.00167438	0.00121127	1.67438	1.21127	165.402	123.512	0.00925071	0.00669209	9.25071	6.69209	913.823	682.388
58	2.5	181	1.64672	1.36664	130.026	109.201	1.25391	1.23109	0.00104059	0.000828387	1	0.00171355	0.00113211	1.71355	1.13211	167.116	124.644	0.00946715	0.00625475	9.46715	6.25475	923.29	688.642
59	2.5	181	1.46842	1.39291	128.347	108.366	1.25207	1.23017	0.00102219	0.00081923	1	0.001501	0.00114111	1.501	1.14111	168.617	125.785	0.00829282	0.00630447	8.29282	6.30447	931.583	694.947
60	2.5	181	1.48336	1.37527	126.98	106.984	1.25057	1.22866	0.00100722	0.00080408	1	0.00149407	0.00110583	1.49407	1.10583	170.111	126.891	0.00825452	0.00610953	8.25452	6.10953	939.838	701.056
61	2.5	181	1.38213	1.60772	124.097	105.862	1.24741	1.22743	0.000975618	0.00079178	1	0.00134843	0.00127296	1.34843	1.27296	171.459	128.164	0.00744988	0.00703291	7.44988	7.03291	947.288	708.089
62	2.5	181	1.45796	2.01102	124.37	103.216	1.24771	1.22453	0.000978608	0.000762766	1	0.00142677	0.00153393	1.42677	1.53393	172.886	129.698	0.00788269	0.00847478	7.88269	8.47478	955.17	716.564
63	2.5	181	1.42321	2.29344	124.142	101.54	1.24746	1.22269	0.000976118	0.000744393	1	0.00138922	0.00170722	1.38922	1.70722	174.275	131.405	0.00767528	0.00943215	7.67528	9.43215	962.846	725.996
64	2.5	181	1.32982	1.86535	125.684	99.3651	1.24915	1.2203	0.000993014	0.000720546	1	0.00132053	0.00134407	1.32053	1.34407	175.596	132.749	0.00729575	0.00742582	7.29575	7.42582	970.141	733.422
65	2.5	181	1.29277	2.0763	124.48	97.1206	1.24783	1.21784	0.00097982	0.000695935	1	0.00126668	0.00144497	1.26668	1.44497	176.862	134.194	0.00699822	0.00798324	6.99822	7.98324	977.14	741.405
66	2.5	181	1.33818	1.91972	123.378	94.9839	1.24663	1.2155	0.000967745	0.000672506	1	0.00129502	0.00129102	1.29502	1.29102	178.157	135.485	0.0071548	0.00713271	7.1548	7.13271	984.294	748.538
67	2.5	181	1.31914	1.62606	121.026	92.1523	1.24405	1.21239	0.000941972	0.000641454	1	0.00124259	0.00104304	1.24259	1.04304	179.4	136.528	0.00686515	0.00576267	6.86515	5.76267	991.16	754.301
68	2.5	181	1.46833	1.5745	119.365	91.2066	1.24223	1.21136	0.000923767	0.000631083	1	0.00135639	0.000993639	1.35639	0.993639	180.756	137.522	0.00749388	0.00548972	7.49388	5.48972	998.653	759.79
69	2.5	181	1.62004	1.42297	117.215	90.2147	1.23987	1.21027	0.000900203	0.000620205	1	0.00145836	0.00088253	1.45836	0.88253	182.215	138.405	0.00805726	0.00487586	8.05726	4.87586	1006.71	764.666
70	2.5	181	2.04156	1.33538	115.98	99.1025	1.23852	1.22002	0.000886667	0.000717667	1	0.00181019	0.000958357	1.81019	0.958357	184.025	139.363	0.010001	0.00529479	10.001	5.29479	1016.71	769.961
71	2.5	181	1.76039	1.43421	113.914	88.8468	1.23625	1.20877	0.000864022	0.000605203	1	0.00152102	0.000867988	1.52102	0.867988	185.546	140.231	0.00840342	0.00479551	8.40342	4.79551	1025.12	774.757
72	2.5	181	1.90324	1.4745	112.026	88.6521	1.23418	1.20856	0.000843318	0.000603068	1	0.00160504	0.000889225	1.60504	0.889225	187.151	141.12	0.0088676	0.00491284	8.8676	4.91284	1033.98	779.669
73	2.5	181	1.6577	1.40196	110.298	88.0254	1.23229	1.20787	0.000824384	0.000596195	1	0.00136658	0.000835839	1.36658	0.835839	188.517	141.956	0.00755016	0.0046179	7.55016	4.6179	1041.53	784.287
74	2.5	181	1.62925	1.43491	109.632	87.6548	1.23156	1.20746	0.000817081	0.00059213	1	0.00133123	0.000849657	1.33123	0.849657	189.849	142.806	0.00735484	0.00469424	7.35484	4.69424	1048.89	788.981
75	2.5	181	1.62055	1.61251	108.322	88.098	1.23012	1.20795	0.000802714	0.000596991	1	0.00130084	0.000962652	1.30084	0.962652	191.15	143.768	0.00718696	0.00531852	7.18696	5.31852	1056.07	794.3
76	2.5	181	1.55438	1.68112	107.738	87.9715	1.22948	1.20781	0.00079632	0.000595604	1	0.00123778	0.00100128	1.23778	1.00128	192.387	144.77	0.00683858	0.00553195	6.83858	5.53195	1062.91	799.832
77	2.5	181	1.5179	1.87586	107.698	86.324	1.22944	1.206	0.000795884	0.000577535	1	0.00120808	0.00108338	1.20808	1.08338	193.595	145.853	0.00667445	0.00598551	6.67445	5.98551	1069.59	805.817
78	2.5	181	1.87151	1.87812	106.985	82.0254	1.22866	1.20129	0.000788066	0.000530386	1	0.00147487	0.000996129	1.47487	0.996129	195.07	146.849	0.00814846	0.00550348	8.14846	5.50348	1077.74	811.321
79	2.5	181	1.64501	1.74162	107.106	79.3602	1.22879	1.19836	0.000789387	0.000501152	1	0.00129855	0.000872818	1.29855	0.872818	196.369	147.722	0.00717432	0.0048222	7.17432	4.8222	1084.91	816.143
80	2.5	181	1.41804	1.80412	106.321	77.3027	1.22793	1.19611	0.000780779	0.000478581	1	0.00110717	0.000863416	1.10717	0.863416	197.476	148.585	0.00611699	0.00477025	6.11699	4.77025	1091.03	820.913
81	2.5	181	1.33978	1.74597	106.071	76.6078	1.22766	1.19534	0.000778045	0.000470958	1	0.00104241	0.000822279	1.04241	0.822279	198.518	149.408	0.00575916	0.00454298	5.75916	4.54298	1096.79	825.456
82	2.5	181	1.37155	1.8347	103.659	75.1599	1.22501	1.19376	0.000751598	0.000455074	1	0.00103085	0.000834927	1.03085	0.834927	199.549	150.243	0.00569532	0.00461285	5.69532	4.61285	1102.48	830.069
83	2.5	181	1.27323	1.79038	100.026	75.232	1.22103	1.19384	0.000711762	0.000455865	1	0.000906241	0.000816173	0.906241	0.816173	200.455	151.059	0.00500685	0.00450924	5.00685	4.50924	1107.49	834.578
84	2.5	181	1.23908	1.66109	96.0146	73.4504	1.21663	1.19188	0.000667782	0.00043632	1	0.000827436	0.000724765	0.827436	0.724765	201.283	151.783	0.00457147	0.00400423	4.57147	4.00423	1112.06	838.583
85	2.5	181	1.24346	1.60478	93.205	73.0236	1.21355	1.19141	0.000636973	0.000431637	1	0.000792049	0.000692685	0.792049	0.692685	202.075	152.476	0.00437596	0.00382699	4.37596	3.82699	1116.44	842.41
86	2.5	181	1.28258	1.73741	90.6472	72.3441	1.21074	1.19067	0.000608923	0.000424182	1	0.000780993	0.00073698	0.780993	0.73698	202.856	153.213	0.00431488	0.00407171	4.31488	4.07171	1120.75	846.481
87	2.5	181	1.37458	1.7967	90.3658	71.0217	1.21043	1.18922	0.000605837	0.000409673	1	0.000832774	0.00073606	0.832774	0.73606	203.689	153.949	0.00460096	0.00406663	4.60096	4.06663	1125.35	850.548
88	2.5	181	1.28365	1.72289	88.362	70.3026	1.20824	1.18843	0.000583861	0.000401783	1	0.000749472	0.000692229	0.749472	0.692229	204.438	154.641	0.00414073	0.00382447	4.14073	3.82447	1129.49	854.372
89	2.5	181	1.49224	1.52937	87.983	68.3201	1.20782	1.18625	0.000579704	0.000380032	1	0.000865057	0.000581211	0.865057	0.581211	205.303	155.223	0.00477932	0.00321111	4.77932	3.21111	1134.27	857.584
90	2.5	181	1.24991	1.35847	87.569	68.9873	1.20737	1.18698	0.000575164	0.000387353	1	0.0007189	0.000526208	0.7189	0.526208	206.022	155.749	0.00397182	0.00290722	3.97182	2.90722	1138.24	860.491
91	2.5	181	1.29659	1.43694	87.473	67.9767	1.20726	1.18587	0.000574111	0.000376264	1	0.000744384	0.000540668	0.744384	0.540668	206.767	156.29	0.00411262	0.00298711	4.11262	2.98711	1142.36	863.478
92	2.5	181	1.6526	1.38701	86.302	66.3261	1.20598	1.18406	0.000561268	0.000358153	1	0.000927552	0.000496762	0.927552	0.496762	207.694	156.786	0.0051246	0.00274454	5.1246	2.74454	1147.48	866.222
93	2.5	181	1.74988	1.29947	85.0026	65.0239	1.20455	1.18264	0.000547016	0.000343865	1	0.000957212	0.000446844	0.957212	0.446844	208.651	157.233	0.00528847	0.00246875	5.28847	2.46875	1152.77	868.691
94	2.5	181	1.82923	1.74729	84.1026	66.3023	1.20357	1.18404	0.000537144	0.000357892	1	0.000982561	0.000625341	0.982561	0.625341	209.634	157.858	0.00542851	0.00345492	5.42851	3.45492	1158.2	872.146
95	2.5	181	1.58217	1.99363	83.9814	67.0169	1.20343	1.18482	0.000535815	0.000365733	1	0.000847749	0.000729137	0.847749	0.729137	210.482	158.588	0.0046837	0.00402838	4.6837	4.02838	1162.88	876.175
96	2.5	181	1.52635	2.09811	83.5446	67.4409	1.20295	1.18529	0.000531024	0.000370385	1	0.000810531	0.000777111	0.810531	0.777111	211.292	159.365	0.00447807	0.00429343	4.47807	4.29343	1167.36	880.468
97	2.5	181	1.35532	1.99272	84.0257	68.9852	1.20348	1.18698	0.000536301	0.00038733	1	0.000726862	0.000771841	0.726862	0.771841	212.019	160.137	0.00401581	0.00426432	4.01581	4.26432	1171.38	884.732
98	2.5	181	1.31178	1.85557	86.3221	67.8012	1.206	1.18568	0.000561487	0.000374339	1	0.00073655	0.000694611	0.73655	0.694611	212.756	160.831	0.00406934	0.00383763	4.06934	3.83763	1175.45	888.57
99	2.5	181	1.32725	1.78541	87.1493	69.5693	1.20691	1.18762	0.00057056	0.000393739	1	0.000757278	0.000702984	0.757278	0.702984	213.513	161.534	0.00418385	0.00388389	4.18385	3.88389	1179.63	892.454
100	2.5	181	1.45262	2.02119	88.0986	70.2351	1.20795	1.18835	0.000580972	0.000401043	1	0.00084393	0.000810585	0.84393	0.810585	214.357	162.345	0.00466259	0.00447837	4.66259	4.47837	1184.29	896.932
101	2.5	181	1.68833	1.84117	88.3658	70.2911	1.20824	1.18841	0.000583902	0.000401658	1	0.000985821	0.000739522	0.985821	0.739522	215.343	163.084	0.00544653	0.00408575	5.44653	4.08575	1189.74	901.018
102	2.5	181	1.69581	1.86475	86.3206	70.2691	1.206	1.18839	0.000561471	0.000401417	1	0.000952146	0.00074854	0.952146	0.74854	216.295	163.833	0.00526047	0.00413558	5.26047	4.13558	1195	905.154
103	2.5	181	1.57267	1.68824	85.2016	69.5801	1.20477	1.18763	0.000549198	0.000393857	1	0.000863706	0.000664924	0.863706	0.664924	217.158	164.498	0.00477186	0.00367361	4.77186	3.67361	1199.77	908.827
104	2.5	181	1.42581	1.65099	85.261	69.6503	1.20484	1.18771	0.00054985	0.000394627	1	0.000783983	0.000651526	0.783983	0.651526	217.942	165.149	0.0043314	0.00359959	4.3314	3.59959	1204.1	912.427
105	2.5	181	1.48191	1.64328	83.1693	69.6854	1.20254	1.18775	0.000526908	0.000395012	1	0.000780831	0.000649115	0.780831	0.649115	218.723	165.798	0.00431398	0.00358627	4.31398	3.58627	1208.42	916.013
106	2.5	181	1.45778	1.58509	84.6902	66.3369	1.20421	1.18408	0.00054359	0.000358272	1	0.000792432	0.000567894	0.792432	0.567894	219.516	166.366	0.00437808	0.00313753	4.37808	3.13753	1212.79	919.151
107	2.5	181	1.32564	1.52416	84.0126	65.1206	1.20347	1.18274	0.000536157	0.000344925	1	0.00071075	0.000525721	0.71075	0.525721	220.226	166.892	0.00392679	0.00290454	3.92679	2.90454	1216.72	922.055
108	2.5	181	1.29699	1.54954	85.1353	64.9258	1.2047	1.18253	0.000548471	0.000342788	1	0.000711363	0.000531164	0.711363	0.531164	220.938	167.423	0.00393018	0.00293461	3.93018	2.93461	1220.65	924.99
109	2.5	181	1.27983	1.56533	86.0126	60.4668	1.20566	1.17763	0.000558093	0.000293857	1	0.000714264	0.000459984	0.714264	0.459984	221.652	167.883	0.00394621	0.00254135	3.94621	2.54135	1224.6	927.531
110	2.5	181	1.31138	1.48298	86.8201	58.2654	1.20655	1.17522	0.00056695	0.000269698	1	0.00074349	0.000399957	0.74349	0.399957	222.396	168.283	0.00410768	0.00220971	4.10768	2.20971	1228.7	929.741
111	2.5	181	1.27633	1.45709	87.1595	55.4318	1.20692	1.17211	0.000570673	0.000238599	1	0.000728368	0.00034766	0.728368	0.34766	223.124	168.631	0.00402413	0.00192077	4.02413	1.92077	1232.73	931.661
112	2.5	181	1.25854	1.64562	76.5718	53.274	1.1953	1.16974	0.000454537	0.000214916	1	0.000572052	0.000353672	0.572052	0.353672	223.696	168.984	0.00316051	0.00195399	3.16051	1.95399	1235.89	933.615
113	2.5	181	1.3019	1.81334	76.0514	51.4197	1.19473	1.1677	0.000448829	0.000194563	1	0.000584332	0.000352809	0.584332	0.352809	224.28	169.337	0.00322835	0.00194922	3.22835	1.94922	1239.12	935.565
114	2.5	181	1.3259	2.03525	67.3748	50.6241	1.18521	1.16683	0.000353634	0.00018583	1	0.000468882	0.000378212	0.468882	0.378212	224.749	169.715	0.00259051	0.00208957	2.59051	2.08957	1241.71	937.654
115	2.5	181	1.38964	1.84658	65.64	47.5796	1.18331	1.16349	0.000334599	0.000152411	1	0.000464971	0.000281439	0.464971	0.281439	225.214	169.997	0.0025689	0.00155491	2.5689	1.55491	1244.28	939.209
116	2.5	181	1.64762	1.4649	58.4112	47.5399	1.17538	1.16345	0.000255272	0.000151975	1	0.000420592	0.000222629	0.420592	0.222629	225.635	170.219	0.00232371	0.00122999	2.32371	1.22999	1246.6	940.439
117	2.5	181	1.81754	1.403	57.3939	45.491	1.17426	1.1612	0.000244107	0.000129484	1	0.000443674	0.000181665	0.443674	0.181665	226.078	170.401	0.00245124	0.00100368	2.45124	1.00368	1249.05	941.443
118	2.5	181	1.81587	1.46586	55.5726	45.5674	1.17226	1.16128	0.000224119	0.000130323	1	0.00040697	0.000191035	0.40697	0.191035	226.485	170.592	0.00224846	0.00105544	2.24846	1.05544	1251.3	942.498
119	2.5	181	2.05325	1.34704	48.2005	42.3377	1.16417	1.15774	0.000143201	9.48665e-05	1	0.000294028	0.000127789	0.294028	0.127789	226.779	170.72	0.00162446	0.000706016	1.62446	0.706016	1252.93	943.204
120	2.5	181	1.73372	1.39154	45.4542	43.6585	1.16116	1.15919	0.000113054	0.000109367	1	0.000196004	0.000152189	0.196004	0.152189	226.975	170.872	0.00108289	0.000840821	1.08289	0.840821	1254.01	944.045
121	2.5	181	1.41554	1.38473	44.8415	40.2177	1.16048	1.15541	0.000106328	7.15916e-05	1	0.000150511	9.91351e-05	0.150511	0.0991351	227.126	170.971	0.000831552	0.000547708	0.831552	0.547708	1254.84	944.593
122	2.5	181	1.32194	1.43524	39.6468	39.3182	1.15478	1.15442	4.92974e-05	6.17151e-05	1	6.51682e-05	8.85761e-05	0.0651682	0.0885761	227.191	171.06	0.000360045	0.000489371	0.360045	0.489371	1255.2	945.082
123	2.5	181	1.30572	1.49202	41.785	37.3647	1.15713	1.15228	7.27722e-05	4.02666e-05	1	9.50204e-05	6.00788e-05	0.0950204	0.0600788	227.286	171.12	0.000524975	0.000331927	0.524975	0.331927	1255.72	945.414
124	2.5	181	1.29865	1.48981	39.1113	35.7386	1.15419	1.15049	4.34181e-05	2.24128e-05	1	5.63848e-05	3.3391e-05	0.0563848	0.033391	227.343	171.153	0.000311518	0.00018448	0.311518	0.18448	1256.04	945.599
125	2.5	181	1.35139	1.44552	35.5727	35.5001	1.15031	1.15023	4.56497e-06	1.97933e-05	1	6.16903e-06	2.86116e-05	0.00616903	0.0286116	227.349	171.182	3.4083e-05	0.000158075	0.034083	0.158075	1256.07	945.757
126	2.5	181	1.45309	1.56805	34.0557	37.2636	1.14864	1.15216	-1.20923e-05	3.91565e-05	1	-1.75712e-05	6.13993e-05	-0.0175712	0.0613993	227.331	171.243	-9.70785e-05	0.000339223	-0.0970785	0.339223	1255.97	946.096
127	2.5	181	1.75705	1.91545	37.3648	37.6516	1.15228	1.15259	2.42419e-05	4.34172e-05	1	4.25943e-05	8.31633e-05	0.0425943	0.0831633	227.374	171.327	0.000235328	0.000459466	0.235328	0.459466	1256.21	946.555
128	2.5	181	1.69297	2.20514	38.1362	35.8117	1.15312	1.15057	3.27124e-05	2.32156e-05	1	5.53812e-05	5.11938e-05	0.0553812	0.0511938	227.429	171.378	0.000305974	0.000282839	0.305974	0.282839	1256.51	946.838
129	2.5	181	1.74488	1.82338	36.7973	34.6136	1.15165	1.14925	1.80119e-05	1.00594e-05	1	3.14286e-05	1.83421e-05	0.0314286	0.0183421	227.461	171.396	0.000173639	0.000101337	0.173639	0.101337	1256.69	946.94
130	2.5	181	1.88586	1.42097	37.0512	33.351	1.15193	1.14787	2.07991e-05	-3.80387e-06	1	3.92242e-05	-5.40518e-06	0.0392242	-0.00540518	227.5	171.391	0.000216708	-2.98629e-05	0.216708	-0.0298629	1256.9	946.91
	Note: tracer oxidation rate is calculated based on k=1 assuming mixed substrates are used by mice
